# Supplementary material for: Arginine Is a Novel Drug Target for Arginine Decarboxylase in Human Colorectal Cancer Cells
Source: Int J Mol Sci. 2023 Sep 6;24(18):13741. doi: 10.3390/ijms241813741 (PMC10531272; doi:10.3390/ijms241813741)
Supplement: Supplementary file 1 [file ijms-24-13741-s001.zip]

Archive with 1 entries (1 files):
- ijms-2557001-supplementary.pdf
